# Supplementary material for: Association of Dietary Animal and Plant Protein Composition with All-Cause Mortality: 24-Year Population-Based Cohort Study
Source: Nutrients. 2026 Jun 22;18(12):2035. doi: 10.3390/nu18122035 (PMC13304937; doi:10.3390/nu18122035)
Supplement: Supplementary file 1 [file nutrients-18-02035-s001.zip]

Archive with 1 entries (1 files):
- nutrients-4355445-supplementary.pdf
